# Supplementary material for: Eating disorders in minority ethnic populations in Australia, Canada, Aotearoa New Zealand and the UK: a scoping review
Source: J Eat Disord. 2025 Jan 14;13:8. doi: 10.1186/s40337-024-01173-y (PMC11734336; doi:10.1186/s40337-024-01173-y)
Supplement: Supplementary file 2 — Additional File 2: List of Excluded Articles [file 40337_2024_1173_MOESM2_ESM.xlsx]

## Sheet: Wrong Country
First Author	Year of Publication	Title	Reason for Exclusion
Buchan & Gregory	1984	Anorexia Nervosa in a Black Zimbabwean	Zimbabwe study		Updated search
Pumariega et al.	1984	Anorexia nervosa in black adolescents	US study		Google scholar
Silber	1984	Anorexia nervosa in black adolescents	US study		Reference list
Andersen et al.	1985	Racial and socioeconomic influences in anorexia nervosa and bulimia	US study
White et al.	1985	Bulimarexia and Black women: A brief report	US study
Gray et al.	1987	The prevalence of bulimia in a Black college population	US study
Kope et al.	1987	Anorexia nervosa in Southeast Asian refugees: a report on three cases	US study
Skyes et al.	1988	A demographic analysis of 252 patients with anorexia nervosa and bulimia	US study
Snow & Harris	1989	Disordered eating in South-western Pueblo Indians and Hispanics	US study
Balentine et al.	1991	Self-reported eating disorders of black, low-income adolescents: behavior, body weight perceptions, and methods of dieting	US study
Lucero et al.	1992	Frequency of eating problems among Asian and Caucasian college women	US study
Mumford et al.	1992	Survey of eating disorders in English-medium schools in Lahore, Pakistan	Pakistan study
Coolidge	1993	Depression, acculturation, and bulimia nervosa in Asian and Caucasian females	US thesis
Fabrega et al.	1993	Do Caucasian and black adolescents differ at psychiatric intake?	US study
Roberts	1993	Ethnicity, body image dissatisfaction, and eating disorders: The differential impact of norms of attractiveness on black and white women	US thesis
Chandler et al.	1994	Pathogenic eating attitudes and behaviors and body dissatisfaction differences among Black and White college students	US study
Emmons	1994	Predisposing factors differentiating adolescent dieters and nondieters	US study
Parnell et al.	1996	Black and white adolescent females' perceptions of ideal body size	US study
Abood et al.	1997	Race and the role of weight, weight change, and body dissatisfaction in eating disorders	US study
Le Grange et al.	1997	Eating and general psychopathology in a sample of Caucasian and ethnic minority subjects	US study
Cabouli	1998	A comparison study of Hispanic, Anglo and Asian family patterns in bulimic and non-bulimic college students	US thesis
Fitzgibbon et al.	1998	Correlates of binge eating in Hispanic, black, and white women	US study
Howat et al.	1998	The incidence of bulimic behavior in a secondary and university school population	US study
Le Grange et al.	1998	Eating disturbances in white and minority female dieters	US study
Rosen et al.	1998	Eating Attitudes Test and Eating Disorders Inventory: Norms for adolescent girls and boys	US study
Smith et al.	1998	Prevalence of binge eating disorder, obesity, and depression in a biracial cohort of young adults	US study
Nielsen et al.	2000	Black undergraduate and white undergraduate eating disorders and related attitudes	US study
Barry	2001	Eating concerns in East Asian immigrants: Relationship between acculturation, self-construal, ethnic identity, gender, psychological functioning, and eating concerns	US study
Britton	2001	Looking good: African-American women and eating disorders	US study
Gabriel & Szabo	2001	The demographics of anorexia nervosa - A 10-year review of hospitalised patients	South African study
Granner et al.	2001	Racial differences in eating disorder attitudes, cigarette, and alcohol use	US study
Pike et al.	2001	A comparison of Black and White women with binge eating disorder	US study
Wilfey et al.	2001	Bias in binge eating disorder: How representative are recruited clinic samples?	US study
Dohm et al.	2002	Self-harm and substance use in a community sample of black and white women with binge eating disorder or bulimia nervosa	US study
Gluck et al.	2002	Body image and eating behaviors in orthodox and secular Jewish women	US study
Hermes & Keel	2003	The influence of puberty and ethnicity on awareness and internalization of the thin ideal	US study
Gayle et al.	2004	A preliminary analysis of binge episodes: comparison of a treatment-seeking sample of Black and White women	US study
Shaw et al.	2004	Body image and eating disturbances across ethnic groups: more similarities than differences	US study
Arugete et al.	2005	Ethnic and gender differences in eating attitudes among black and white college students	US study
D'Agruma	2005	Cross-cultural factors related to the development of eating problem	US thesis
Striegel-Moore et al.	2005	Toward an understanding of risk factors for binge-eating disorder in black and white women: a community-based case-control study	US study
Hodson et al.	2006	Childhood adversity, poly-substance use, and disordered eating in adolescent Latinas: mediated and indirect paths in a community sample	US study
Keel et al.	2006	Point prevalence of bulimia nervosa in 1982, 1992, and 2002	US study
Chui et al.	2007	A comparison of ethnic groups in the treatment of bulimia nervosa	US study
Hermes	2007	Stereotype versus reality: The role of race and sex in eating- and weight-related attitudes and behaviors	US thesis
Brytek-Matera	2008	Anorexia nervosa and emotional symptoms: A cross-cultural study	French & Polish study
Reba-Harrelson et al.	2009	Patterns and prevalence of disordered eating and weight control behaviors in women ages 25-45	US study
Fern et al.	2010	Characteristics of black treatment seekers for eating disorders	US study
Song	2010	The relationship among culture-specific factors, pubertal timing, and body image and eating disordered symptoms among adopted Korean adolescent girls	US thesis
Austin et al.	2011	Disordered weight control behaviors in early adolescent boys and girls of color: An under-recognized factor in the epidemic of childhood overweight	US study
Pasold & Portilla	2011	Eating disorders in a rural state: two adolescent cases: a Hispanic male and a Korean female	US study
Golden	2014	The relationship between disordered eating and coping styles: Presentation of disordered eating in ethnically diverse female college students	US thesis
Stokes	2014	Media's impact, body image, and latina ethnic sub-group affiliation	US thesis
O'Connor et al.	2015	Eating Disorder Literacy and Stigmatisation: A Survey of Irish Adolescents	Ireland study
Thomas et al.	2015	Do recognizable lifetime eating disorder phenotypes naturally occur in a culturally asian population? A combined latent profile and taxometric approach	Hong Kong study
Almenara et al.	2016	Individual Differences Associated with Exposure to "Ana-Mia" Websites: An Examination of Adolescents from 25 European Countries	Data from all 25 European countries pooled for analysis.
Bennett	2017	Media image stereotypes and ethnic identity of young Black college women	US thesis
Bohrer et al.	2017	Treatment seeking for eating disorders: Results from a nationally representative study	US study
Burke et al.	2017	Impact of age and race on outcomes of a program to prevent excess weight gain and disordered eating in adolescent girls	US study
Cheng et al.	2017	Cultural Adaptation of Dialectical Behavior Therapy for a Chinese International Student With Eating Disorder and Depression	US study
O'Brien et al.	2017	Predictors and long-term health outcomes of eating disorders	US study
Rodgers et al.	2017	Disordered eating in ethnic minority adolescents with overweight	US study
Grillot et al.	2018	Barriers to seeking treatment for eating disorders: The role of self‐recognition in understanding gender disparities in who seeks help	US study
Barrack et al.	2019	Disordered Eating Among a Diverse Sample of First-Year College Students	US study
Shekriladze et al.	2019	Culture change and eating patterns: A study of Georgian women	Data for UK and US participants pooled
Kamody et al.	2020	Acceptance-based skill acquisition and cognitive reappraisal in a culturally responsive treatment for binge eating in adolescence	US study
Blazek	2021	Social identities, mechanisms, and disordered eating in Black, White, and Black-White biracial adolescents	US thesis
Casasnovas et al.	2021	Cognitive dissonance-based eating disorder prevention: pilot study of a cultural adaptation for the Orthodox Jewish community	US study
Elran-Barak	2021	The implicit association of high-fat foods with shame and its link with eating disorder symptoms: The moderating role of race/ethnicity	Multicountry study
Falvey et al.	2021	Diagnosis of Eating Disorders Among College Students: A Comparison of Military and Civilian Students	Data for US and Canadian participants pooled
Baenas et al.	2022	Impact of COVID-19 Lockdown in Eating Disorders: A Multicentre Collaborative International Study	European and Asian countries
Brown et al.	2022	Eating to cope: Advancing our understanding of the effects of exposure to racial discrimination on maladaptive eating behaviors	US study
Girardi et al.	2022	Disease Characteristics and Psychiatric Comorbidities in Adolescents with Anorexia Nervosa Hospitalized during COVID-19 Pandemic	Italian study
Goode et al.	2022	The impact of COVID-19 on Black women who binge-eat: a qualitative study	US study
Korczynski et al.	2022	Issues around food in mixed families of adolescent girls with bulimia nervosa: A qualitative study with photo-elicitation	French study
Exum et al.	2022	Bridging gaps by including culture: Development and empirical test of the culturally informed theory for disordered eating among Black women	US study
Amirapu et al.	2023	Disordered eating in female Indian students during the Covid-19 pandemic: The potential role of family	Indian university students living across different countries (e.g., UK, US, Singapore).
Habashy et al.	2023	Psychometric properties of the eating disorder examination questionnaire: Factor analysis and measurement invariance by race/ethnicity and gender	US study
Sanzari et al.	2023	Prevalence, predictors, and treatment of eating disorders in children: a national study	US study
Affaticati et al.	2023	The Impact of Clinical Factors, Vitamin B12 and Total Cholesterol on Severity of Anorexia Nervosa: A Multicentric Cross-Sectional Study	Italian study
Annesi & Powell	2023	Effects of Women's Body Satisfaction, Emotional Eating, and Race on Short-, Mid-, and Long-term Weight Loss	US study
Bae & Yoon	2023	Unhealthy weight control behaviors and related factors by gender and weight status: Results from a nationally representative sample of Korean adolescents	Korean study
Barnhart et al.	2023	Examining an integrated sociocultural and objectification model of thinness- and muscularity-oriented disordered eating in Chinese older men and women	Chinese study
Barnhart et al.	2023	Relationships between weight bias internalization and biopsychosocial health outcomes: A prospective study in Chinese adolescents	Chinese study
Barnhart et al.	2023	Transgender congruence, body appreciation, body dissatisfaction, and disordered eating in Chinese transgender adults	Chinese study
Barnhart et al.	2023	Exploring the prospective relationships between food addiction symptoms, weight bias internalization, and psychological distress in Chinese adolescents	Chinese study
Bassett & Ewart	2023	Discrepancies between media portrayals and actual demographics of eating disorders in TV and film: implications of representation	US study
Biang	2023	Examining the lived experiences of counselors of color working in the eating disorder field	US thesis
Bidopia et al.	2023	Race/Ethnicity as a Moderator of the Association Between Weight-Related Abuse and Disordered Eating	US study
Boutelle et al.	2023	Design of the CHARGE study: A randomized control trial evaluating a novel treatment for Veterans with binge eating disorder and overweight and obesity	US study
Breiner et al.	2023	Peer Ethnicity as a Mediator in the Relationship Between Ethnic Identity and Body Appreciation in Black College-Aged Women	US study
Burke et al.	2023	Socioeconomic status and eating disorder prevalence: At the intersections of gender identity, sexual orientation, and race/ethnicity	US study
Byrne et al.	2023	Negative affect and loss-of-control eating in relation to adiposity among non-Hispanic youth identifying as black or white	US study
Christian et al.	2023	Profiles of experienced and internalized weight-based stigma in college students across the weight spectrum: Associations with eating disorder, depression, and anxiety symptoms	US study
Ciao et al.	2023	Expert peer facilitation of the EVERYbody Project: A randomized-controlled evaluation of a diversity-focused, dissonance-based, universal body image program for college students	US study
D'Adamo et al.	2023	Preferred treatment focus among college students with eating disorders and comorbid mental health problems in a digital cognitive-behavioral guided self-help program	US study
Davis et al.	2023	Comorbid eating, depressive, and anxiety psychopathology is associated with elevated shame in women with food insecurity	US study
Dickens et al.	2023	Body Satisfaction and Disordered Eating Among Black Women Student Athletes: An Examination of Resilience, Self-Compassion, and Social Support	US study
Dunn et al.	2023	Role of Self-Objectification & Gendered Racial Microaggressions on Black Women's Body Appreciation	US study
Elia et al.	2023	Electronic health records identify timely trends in childhood mental health conditions	US study
Flynn et al.	2023	Positive affect dysregulation and its relation to binge eating size and frequency	US study
Forney et al.	2023	Preliminary data that psychological treatment and baseline anxiety are associated with a decrease in postprandial fullness and early satiation for individuals with bulimia nervosa and related other specified feeding or eating diso	US study
Gerend et al.	2023	Weight Discrimination and Health Risk Behavior in Racial, Ethnic, and Sexual Minority Adults	US study
Goldschmidt et al.	2023	Adapting family-based treatment for adolescent anorexia nervosa delivered in the home: A novel approach for improving access to care and generalizability of skill acquisition	US study
Grilo et al.	2023	Cognitive-behavioral therapy for binge-eating disorder for non-responders to initial acute treatments: Randomized controlled trial	US study
Grilo et al.	2023	Naltrexone/bupropion for binge-eating disorder: A randomized, double-blind, placebo-controlled trial	US study
Hazzard et al.	2023	Household food insecurity is associated with greater prevalence and 18-month incidence of a range of disordered eating behaviors in a racially and ethnically diverse sample of parents	US study
Herchenroeder et al.	2023	Sexual minority status and food and alcohol disturbance among college students: The moderating role of body esteem	US study
Hooper et al.	2023	Can Family and Parenting Factors Modify the Impact of Weight Stigma on Disordered Eating in Young People? A Population-Based Longitudinal Study	US study
Iacono et al.	2023	An exploratory analysis of overeating patterns among sexual and gender minority youth	US study
Kells et al.	2023	Health literacy and eating disorder pathology in women with food insecurity: A preliminary cross-sectional study	US study
Kelly et al.	2023	Social media and dating app use are differentially related to same- and next-day disordered eating pathology in young men with loss of control eating	US study
Kersten et al.	2023	Adverse effect of lockdowns during the COVID-19 pandemic: increased incidence of pediatric crisis admissions due to eating disorders and adolescent intoxications	Dutch study
Khelfeh et al.	2023	Substance use associated with eating attitudes and behaviors, neglected health issues among palestinian refugees	Israel study
Lin et al.	2023	Triggers for eating disorder onset in youth with anorexia nervosa across the weight spectrum	US study
Longo et al.	2023	Anorexia Nervosa and Somatoform Dissociation: A Neglected Body-Centered Perspective	Italian study
Makowski et al.	2023	Characterization of parent and youth-reported eating disorder symptoms and premorbid factors in the Adolescent Brain Cognitive Development Study	US study
Martin-Wagar & Weigold	2023	Internalized Stigma as a Transdiagnostic Factor for Women with Eating Disorders	US study
Nagata et al.	2023	The social epidemiology of binge-eating disorder and behaviors in early adolescents	US study
Nelsen et al.	2023	The role of discrimination and adverse childhood experiences in disordered eating	US study
O'Connor et al.	2023	Exploring differences in disordered eating and related appetitive traits among women based on childhood and current food security status	US study
Parker et al.	2023	Longitudinal associations between adolescent skin color satisfaction and adult health outcomes in Black wome	US study
Parker et al.	2023	Longitudinal stability of disordered-eating symptoms from age 12 to 40 in Black and White women	US study
Parker et al.	2023	Associated features of pediatric loss-of-control eating severity during a laboratory-based feeding paradigm	US study
Pearl et al.	2023	Prevalence of diagnosed psychiatric disorders among adults who have experienced and internalized weight stigma	US study
Pearlman et al.	2023	The prospective relationship between weight-based discrimination and eating pathology among youth	US study
Perelman et al.	2023	Loss of control in binge-eating disorder: Fear and resignation	US study
Perniciaro et al.	2023	Body Dissatisfaction and Health Risk Behaviors Among Middle School Girls	US study
Pompili et al.	2023	Investigating the relationship between food and alcohol disturbance and coping styles among young adults	Italian study
Pérez et al.	2023	Comparative efficacy of remotely delivered mindfulness-based eating awareness training versus behavioral-weight loss counseling during COVID-19	Chilean study
Raney et al.	2023	Racial discrimination is associated with binge-eating disorder in early adolescents: a cross-sectional analysis	US study
Sharma et al.	2023	Exploring Sociocultural Influences Affecting Body Image in Survivors of Childhood Sexual Assault	US study
Shriver et al.	2023	Associations among eating behaviors, food security status, and dietary intake during pregnancy	US study
Simpson et al.	2023	Cultural adaptation of an integrated eating disorders prevention and healthy weight management program	US study
Srivastava et al.	2023	Weight status is associated with clinical characteristics among individuals with bulimia nervosa	US study
Stern et al.	2023	Prospective Reciprocal Relations Between Social Support and Eating Disorder Symptoms	US study
Varnado et al.	2023	The Ecological Validity of the Yale Food Addiction Scale 2.0	US study
Wang et al.	2023	Does perceived support moderate the link between acculturative stress and problematic eating behaviors? The role of family, significant other, and friend support	US study
West & Sato	2023	Weight and disordered eating among adolescents from low-income backgrounds	US study
Yoon et al.	2023	Sex and ethnic/racial differences in disordered eating behaviors and intuitive eating among college student	US study
Yu	2023	Disordered weight control behaviors in a longitudinal sample of adolescents and emerging adults: An intersectional and transdiagnostic examination	US thesis
Zhou et al.	2023	Stop Asian hate: The mental health impact of racial discrimination among Asian Pacific Islander young and emerging adults during COVID-19	US study
Aarnio-Peterson et al.	2024	Emotion coaching skills as an augmentation to family-based therapy for adolescents with anorexia nervosa: A pilot effectiveness study with families with high expressed emotion	US study
D'Adamo et al.	2024	Trajectories of therapeutic skills use and their dynamic relations to symptom change during cognitive-behavioral therapy for bulimia nervosa	US study
Davis et al.	2024	Preliminary associations of body weight, weight bias, and dietary restriction with eating disorder diagnosis in women experiencing food insecurity	US study
Haas et al.	2024	Comparing family-based treatment with inpatient treatment in youth with anorexia nervosa eligible for hospitalization: A 12-month feasibility study	German study
Hooper	2024	Weight stigma: Cross-sectional and longitudinal associations with disordered eating and weight-related health behaviors in an ethnically/racially and socioeconomically diverse sample of adolescents and young adults	US thesis
Kelligher	2024	Transgender and gender nonconforming individuals' access to eating disorder treatment: Facilitators and barriers	US thesis
Lampe et al.	2024	Subtypes of exercise are differentially associated with baseline eating disorder pathology and treatment outcome among individuals with bulimia nervosa	US study
Lawrence et al.	2024	Bias‐based bullying, self‐esteem, queer identity pride, and disordered eating behaviors among sexually and gender diverse adolescents	US study
Lebow et al.	2024	Does embedding pediatric eating disorder treatment in primary care bridge the access gap?	US study
Liu & Tan	2024	ERP correlates of self-referential processing moderate the association between pubertal status and disordered eating in preadolescence	US study
Manasse et al.	2024	Attachment-Based Family Therapy to Improve Family Functioning in Adolescent Binge-Spectrum Eating Disorders: An Initial Evaluation Via Case Series Design	US study
Matheson et al.	2024	Family-based treatment (FBT) for loss of control (LOC) eating in youth: Current knowledge and future directions	US study
Nebel-Schwalm	2024	Family pressure and support on young adults' eating behaviors and body image: The role of gender	US study
Poovery & Rancourt	2024	Visceral sensitivity, hunger responsiveness, and satiety responsiveness: Associations between facets of gastrointestinal interoception and disordered eating profiles in an undergraduate sample	US study
Pourdehghan et al.	2024	The Relationship of Parental Personality Disorders with Offspring Eating Disorders at Childhood and Adolescence Age	Iranian study
Salvia et al.	2024	Noticing and Responding to Calorie Labels on Restaurant Menus: Patterns in Sexual-Minority Men	US study
Sternheim et al.	2024	Examining anxious temperament in anorexia nervosa: Behavioural inhibition and intolerance of uncertainty and their contribution to trait anxiety in adolescents with anorexia nervosa	US and Netherlands study

## Sheet: No Ethnicity Data
First Author	Year of Publication	Title	Reason for Exclusion
Ball et al.	1991	Psychological stress and disordered eating: An exploratory study with young Australian women	Participant ethnicity not reported
Mildred et al.	1995	Risk factors for eating disorders in Greek- and Anglo-Australian adolescent girls	No data on minority ethnic individuals
Shifren et al.	1998	Instrumental and expressive traits and eating attitudes: A replication across American and British students	Data not reported according to ethnicity
Carroll et al.	1999	The role of body dissatisfaction and bingeing in the self-esteem of women with Type II diabetes	Data not reported according to ethnicity
Nguyen et al.	2002	Increasing hospital admission rates for anorexia nervosa amongst young women in Australia from 1998 to 2018	Participant ethnicity not reported
Emanuelli et al.	2003	Family functioning in anorexia nervosa: British and Italian mothers' perceptions	Data not reported according to ethnicity
Hay	2003	Quality of life and bulimic eating disorder behaviors: Findings from a community-based sample	Data not reported according to ethnicity
Geller	2005	Cultural, familial and individual correlates of eating pathology and extreme weight loss behaviours among Greek and Italian second-generation immigrant women	No data on minority ethnic individuals
Sheffield et al.	2005	A comparison of body-image dissatisfaction and eating disturbance among Australian and Hong Kong women	No data on minority ethnic individuals
Tiggemann et al.	2005	Body dissatisfaction, disordered eating, fashion magazines, and clothes: A cross-cultural comparison between Australian and Italian young women	No data on minority ethnic individuals
Wells et al.	2006	Te Rau Hinengaro: the New Zealand Mental Health Survey: overview of methods and findings	Outcomes linked to ethnicity not eating disorder related
Soh et al.	2007	Eating disorders across two cultures: Does the expression of psychological control vary?	No data on minority ethnic individuals
Mond et al.	2007	Health Service Utilization for Eating Disorders: Findings From a Community-Based Study	Data only reported for migrant vs. non-migrant
Krug et al.	2008	Present and lifetime comorbidity of tobacco, alcohol and drug use in eating disorders: A European multicenter study	Participant ethnicity not reported
Pinhas et al.	2008	Disordered eating in Jewish adolescent girls	Focus on religion not ethnicity
Katsounari	2009	Self-esteem, depression and eating disordered attitudes: A cross-cultural comparison between Cypriot and British young women	Participant ethnicity not reported
Mussap	2009	Acculturation, body image, and eating behaviours in Muslim-Australian women	Focus on religion not ethnicity
Sherry et al.	2009	The perfectionism model of binge eating: tests of an integrative model	Ethnicity used a moderator
Hay et al.	2010	Quality of Life, Course and Predictors of Outcomes in Community Women with EDNOS and Common Eating Disorders	Data not reported according to ethnicity
Mond et al.	2010	Eating-disordered behavior in Australian and Singaporean women: A comparative study	No data on minority ethnic individuals
Mellor et al.	2013	Which body features are associated with female adolescents' body dissatisfaction? A cross-cultural study in Australia, China and Malaysia	No data on minority ethnic individuals
Dryer et al.	2015	Cross-cultural examination of beliefs about the causes of bulimia nervosa among Australian and Japanese females	Data not reported according to ethnicity
Lal et al.	2015	A comparison of eating disorder patients in India and Australia	No data on minority ethnic individuals
Solmi et al.	2015	Validation of the SCOFF questionnaire for eating disorders in a multiethnic general population sample	Data not reported according to ethnicity
Touyz et al.	2015	Treating severe and enduring anorexia nervosa: A randomized control trial	Participant ethnicity not reported
Carbonneau et al.	2016	Validation of a French-Canadian adaptation of the Intuitive Eating Scale-2 for the adult population	Data not reported according to ethnicity
Conti	2016	"I Don't Think Anorexia Is the Way Out": Reconstruction of Meaning in Women's Narratives of Anorexia Nervosa over 10 Years	Participant ethnicity not reported
Koupil et al.	2016	Social patterning of overeating, binge eating, compensatory behaviours and symptoms of bulimia nervosa in young adult women: results from the Australian Longitudinal Study on Women's Health	Data not reported according to ethnicity
Tan et al.	2016	Western cultural identification explains variations in the objectification model for eating pathology across Australian Caucasians and Asian women	No data on minority ethnic individuals
Burrows et al.	2017	Food Addiction, Binge Eating Disorder, and Obesity: Is There a Relationship?	Data not reported according to ethnicity
MacDonald et al.	2017	Rapid response to intensive treatment for bulimia nervosa and purging disorder: A randomized controlled trial of a CBT intervention to facilitate early behavior change	Data not reported according to ethnicity
Schott	2017	Race, Online Space and the Feminine: Unmapping 'Black Girl Thinspiration'	Unable to identify population
Conti	2018	Recovering Identity from Anorexia Nervosa: Women's Constructions of Their Experiences of Recovery from Anorexia Nervosa Over 10 Years	Participant ethnicity not reported
Couvy-Duchesne et al.	2018	Nineteen and Up study (19Up): Understanding pathways to mental health disorders in young Australian twins	Data not reported according to ethnicity
Trompeter et al.	2018	Fear of Negative Evaluation and Weight/Shape Concerns among Adolescents: The Moderating Effects of Gender and Weight Status	Data not reported according to ethnicity
Yan et al.	2018	Reducing the stigma associated with anorexia nervosa: An evaluation of a social consensus intervention among Australian and Chinese young women	No data on minority ethnic individuals
Hughes et al.	2019	Eating disorder symptoms across the weight spectrum in Australian adolescents	Data not reported according to ethnicity
Trompeter et al.	2019	Fear of negative evaluation among eating disorders: Examining the association with weight/shape concerns in adolescence	Data not reported according to ethnicity
Edbrooke-Childs	2020	Problem severity and waiting times for young people accessing mental health services	Outcomes linked to ethnicity not eating disorder related
Fatt et al.	2020	Help-seeking for body image problems among adolescents with eating disorders: findings from the EveryBODY study	Data only reported for emigrant vs. non-emigrant groups
Thawbrew et al.	2020	Young people's experiences of brief inpatient treatment for anorexia nervosa	Data not reported according to ethnicity
Ivancic et al.	2021	Prevalence and management of people with eating disorders presenting to primary care: A national study	Participant ethnicity not reported
Roest et al.	2021	Sociodemographic and clinical characteristics in child and youth mental health; comparison of routine outcome measurements of an Australian and Dutch outpatient cohort	Data not reported according to ethnicity
Shagar et al.	2021	Body dissatisfaction, weight-related behaviours, and health behaviours: A comparison between Australian and Malaysian in female emerging adults	Data not reported according to ethnicity
Trompeter et al.	2021	Differences between Australian adolescents with eating disorder symptoms who are in treatment or not in treatment for an eating disorder	Data only reported for immigration status
Burton & Hamilton	2022	Examining the prevalence of disordered eating in a cohort of young Australians presenting for mental health care at a headspace centre: results from a cross-sectional clinical survey study	Data not reported according to ethnicity
Carr et al.	2022	Therapy outcome of day treatment for people with anorexia nervosa before and during the COVID-19 pandemic	Data not reported according to ethnicity
Jacob et al.	2022	Validation of the Adult Eating Behaviour Questionnaire adapted for the French-speaking Canadian population	Data not reported according to ethnicity
Ahmad et al.	2023	Clustering of lifestyle and health behaviours in Australian adolescents and associations with obesity, self-rated health and quality of life	Participant ethnicity not reported
Andreescu et al.	2023	Disordered eating is related to deficits in emotional processing: A correlational study with a subclinical sample	Data not reported according to ethnicity
Arbour et al.	2023	Reduction of adverse events in a psychiatric inpatient eating disorder unit during the COVID-19 pandemic	Participant ethnicity not reported
Babbott et al.	2023	Eating behaviour, body image, and mental health: updated estimates of adolescent health, well-being, and positive functioning in Aotearoa New Zealand	Data not reported according to ethnicity
Bajaj et al.	2023	Binge-spectrum symptoms in their association with higher gestational weight gain	Data not reported according to ethnicity
Barnes et al.	2023	Sleep is the best medicine: assessing sleep, disordered eating, and weight-related functioning	Data not reported according to ethnicity
Brownstone et al.	2023	Healing From Weight Stigma in Community: A Thematic Analysis of a Group Intervention for Large-Bodied Individuals	No data on minority ethnic individuals
Bryant et al.	2023	Gaining consensus on clinical quality outcomes for eating disorders: Framework for the development of an Australian national minimum dataset	Participant ethnicity not reported
Bryant et al.	2023	Mortality and mental health funding-do the dollars add up? Eating disorder research funding in Australia from 2009 to 2021: a portfolio analysis	Participant ethnicity not reported
Chan et al.	2023	Understanding early risk factors for eating disorder symptoms in adolescence: the role of body dissatisfaction, negative emotional reactivity and self-esteem at age 10-11 years	Participant ethnicity not reported
Curtis et al.	2023	Anorexia nervosa polygenic risk, beyond diagnoses: relationship with adolescent disordered eating and behaviours in an Australian female twin population	Participant ethnicity not reported
Dahill et al.	2023	An exploration of how adolescents experience and reason their parents' comments on their weight, shape, and eating	Data not reported according to ethnicity
Fabry et al.	2023	The role of self-reliance and denial in the help-seeking process for eating disorders among university students	Data not reported according to ethnicity
Fatt et al.	2023	Digital social evaluation: Relationships between receiving likes, comments, and follows on social media and adolescents' body image concerns	Participant ethnicity not reported
Forbes et al.	2023	Independent pragmatic replication of the Dove Confident Me body image program in an Australian Girls Independent Secondary School	Participant ethnicity not reported
Foroughi et al.	2023	Community Women's Lifestyle and Eating Disorders in the Era of COVID-19 Pandemic: A 15-Year Follow-Up Study	Participant ethnicity not reported
Gilmartin et al.	2023	Identifying overcontrol and undercontrol personality types among young people using the five factor model, and the relationship with disordered eating behaviour, anxiety and depression	Data not reported according to ethnicity
Goeden et al.	2023	Examining the momentary relationships between body checking and eating disorder symptoms in women with anorexia nervosa	Data not reported according to ethnicity
Gordon et al.	2023	Continence Problems and Mental Health in Adolescents from a UK Cohort	Data not reported according to ethnicity
Gorrell et al.	2023	Weight status and weight-control exercise in adolescents: A longitudinal population-based study	Data not reported according to ethnicity
Haider et al.	2023	An Assessment of Austrian School Students' Mental Health and Their Wish for Support: A Mixed Methods Approach	Participant ethnicity not reported
Hallward et al.	2023	Examination of eating disorder psychopathology across sexual and gender identities among a Canadian sample	Data not reported according to ethnicity
Hallward et al.	2023	Associations between gender identity, eating disorder psychopathology, and food insecurity among Canadian adolescents and young adults during the COVID-19 pandemic	Data not reported according to ethnicity
Khan et al.	2023	COVID-19 and Pediatric Mental Health Hospitalizations	Participant ethnicity not reported
Martin & Strodl	2023	The relationship between childhood trauma, eating behaviours, and the mediating role of metacognitive beliefs	Participant ethnicity not reported
Mitchison et al.	2023	Development of transdiagnostic clinical risk prediction models for 12-month onset and course of eating disorders among adolescents in the community	Participant ethnicity not reported
Roberts et al.	2023	Associations among relationship status, gender, and sexual attraction in Australian adolescents' eating pathology	Participant ethnicity not reported
Skinner et al.	2023	Examining the efficacy of a telehealth intervention targeting addictive eating in Australian adults (the TRACE Programme): A randomised controlled trial protocol	Participant ethnicity not reported
Trompeter et al.	2023	Examination of bidirectional relationships between fear of negative evaluation and weight/shape concerns over 3 years: A longitudinal cohort study of Australian adolescents	Participant ethnicity not reported
Monssen et al.	2023	The United Kingdom Eating Disorders Genetics Initiative	Data not reported according to ethnicity
Boutin et al.	2024	Relation between orthorexia nervosa and healthy orthorexia: A latent profile analysis	Participant ethnicity not reported
Brytek-Matera et al.	2024	Comparative utility of the DSM-5 and ICD-11 diagnostic classifications of eating disorders of recurrent binge eating in an Australian community-based sample	Participant ethnicity not reported
Dondzilo et al.	2024	Association between engagement with appearance and eating related TikTok content and eating disorder symptoms via recommended content and appearance comparisons	Data not reported according to ethnicity
Miller et al.	2024	Exploring the barriers and facilitators to mental health help-seeking behaviours in British elite track and field athletes	Participant ethnicity not reported
Portingale et al.	2024	Effects of videoconferencing use on momentary changes in disordered eating urges, body dissatisfaction, and mood	Data not reported according to ethnicity
Robinson et al.	2024	A randomised controlled evaluation of an online perfectionism intervention for people with disordered eating - how perfect does it need to be?	Data not reported according to ethnicity
Skinner et al.	2024	A three-arm randomised controlled trial of a telehealth intervention targeting improvement in addictive eating for Australian adults (the TRACE program)	Participant ethnicity not reported
Thai et al.	2024	Economic costs associated with unhealthy weight control behaviors among Australian adolescents	Participant ethnicity not reported

## Sheet: Publication Type
First Author	Year of Publication	Title	Reason for Exclusion
Lawlor	1985	Bulimia nervosa in a black woman	Correspondence
Di Nicola	1990	Anorexia multiforme: Self-starvation in historical and cultural context: II. Anorexia nervosa as a culture-reactive syndrome	Narrative review
Chaturvedi	1991	Eating disorders in Asians	Correspondence
Bendall et al.	1991	Eating disorders in Asian girls	Correspondence
Banks	1992	"Culture" in culture-bound syndromes: The case of anorexia nervosa	Narrative review
Mumford	1992	Eating disorders among Asian girls in Britain	Correspondence
Mumford & David	1993	Eating disorders in different cultures	Narrative review
Jennings	1994	A dramatherapy case history: An anorectic response to an incomplete 'rite-of-passage.'	Book chapter
Timimi & Adams	1996	Eating disorders in British-Asian children and adolescents	Narrative review
Mumford & Whitehouse	1998	Bulimia nervosa among Asian schoolgirls	Correspondence
Jirik-Babb & Geliebter	2004	Comparison of ethnic groups in binge eating prevalence and psychological characteristics	Conference abstract
Colles et al.	2006	Binge eating disorder and the night eating syndrome: Prevalence in subgroups of the Australian population, and association with body weight and psychopathology	Poster
Bennett	2008	It's not just white girls. Anorexics can be male, old, Latino, black or pregnant. A new book undercuts old stereotypes.	News article
Boisvert & Harrell	2008	Changes in Body Mass Index (BMI) and eating disorder symptomatology over the life cycle in western Canadian men and women: ethnic contrasts	Conference abstract
Barr et al.	2009	Body Mass Index, eating attitudes and behaviors, body image and physical activity in young Caucasian and Asian Canadian women	Conference abstract
Bryant & Rashid	2010	Risk factors for overcompensation in at risk South Asian women	Poster
Boisvert et al.	2013	Sociocultural and psychological considerations of pediatric obesity and eating disorder symptomatology in Canadian immigrants	Narrative review
Lau et al.	2013	An examination of racial/ethnic disparities in outpatient care for adolescents and young adults with eating disorders	Conference abstract
Strege & Pulvers	2013	The link between mindfulness and disordered eating among White and Hispanic college students	Conference abstract
De Jesus Saucedo-Molina et al.	2016	Disordered eating behaviors, sociocultural factors and meal times comparison between mexican and canadian female university students	Poster
Dryer et al.	2016	Cross-cultural examination of Australian and Japanese female university students' beliefs about the treatment of Bulimia Nervosa	Conference abstract
Zhao et al.	2016	Late Onset Anorexia Nervosa: An Asian Perspective	Conference abstract
Roane et al.	2017	Prevalence and clinical correlates of eating disorders among Canadian adolescents with bipolar disorder	Conference abstract
Agostino et al.	2018	Friendly and submissive interpersonal styles among patients with binge-eating disorder: A cross-cultural comparison between italian and canadian patients	Conference abstract
Azzopardi et al.	2018	Health and wellbeing of Indigenous adolescents in Australia: a systematic synthesis of population data	Systematic review/synthesis
Hart et al.	2018	The case for a national survey of eating disorders in Australia	Commentary
Kan et al.	2018	Building a prognosis model for anorexia nervosa: A machine learning approach	Conference abstract
Kihas et al.	2018	The relationship between problematic substance abuse and disordered eating behaviours among Australian adolescents	Conference abstract
Merry et al.	2018	Implementing and testing youth psychotherapies through a national center for evidence-based practice in New Zealand	Book chapter
Minnick et al.	2018	Binge eating among college men: Exploring the role of race and ethnicity	Conference abstract
Hart & Wade	2019	Developing consensus on Australian eating disorder research priorities: A Delphi study	Conference abstract
Hay & Burt	2019	Prevalence and features of eating disorders amongst first Australians	Conference abstract
Lacey et al.	2020	Is there systemic bias for Maori with eating disorders? A need for greater awareness in the healthcare system	Narrative review
Di Nicola	2021	Antonella: 'A stranger in the family'-A case study of eating disorders across cultures	Book chapter
Payne et al.	2021	Disordered eating habits of a Black, deaf adolescent female: A case study applying a cognitive behavioral therapy approach to school psychological services	Book chapter
Takwa et al.	2021	Relationships Between Food Insecurity and Disordered Eating Among a Multiethnic Sample of University Students	Conference abstract
Lee & Tomiyama	2022	Unhealthy Cultural Food Perceptions Are Associated with Greater Disordered Eating, Less Social Eating, and Feelings of Guilt and Shame	Poster
Lewis & Cini	2022	Co-producing eating disorder prevention research with South Asian experts-by-experience: A case study	Conference abstract
Arey et al.	2023	Exercise Addiction, Eating Disorders and Insecure Attachment Style	Conference abstract
Bryant et al.	2023	Public perceptions of people with eating disorders: Commentary on results from the 2022 Australian national survey of mental health-related stigma and discrimination	Commentary
Coret et al.	2023	Excessive Exercise Among Youth With a New Diagnosis of Restrictive Eating Disorder Before and During The Covid-19 Pandemic	Conference abstract
Kim et al.	2023	Is Social Media Causing Anorexia? A Case Report on Kpop and Cultural Awareness	Conference abstract
Liu et al.	2023	A Diagnosis of a Disorder of Gut Brain Interaction In Patients with Eating Disorders is Associated With Increased Healthcare Utilization	Conference abstract
Perelman et al.	2023	Using a Culturally Humble Approach To Examine and Address Disordered Eating in Sport	Commentary
Higgs	2023	Is there a role for higher cognitive processes in the development of obesity in humans?	Narrative review

## Sheet: Wrong Focus
First Author	Year of Publication	Title	Reason for Exclusion
Furnham & Alibhai	1983	Cross-cultural differences in the perception of female body shapes	Focus on body image
Furnham & Baguma	1994	Cross-cultural differences in the evaluation of male and female body shapes	Focus on body image
Gardner et al.	1999	Hispanic and white children's judgments of perceived and ideal body size in self and others	Focus on body image
Bush et al.	2001	Body image and weight consciousness among South Asian, Italian and general population women in Britain	Focus on body image and weight conciousness
Gunewardene et al.	2001	Exposure to westernization and dieting: A cross-cultural study	Focus on dieting
Riccardelli et al.	2004	Sociocultural Influences on Body Image Concerns and Body Change Strategies Among Indigenous and Non-Indigenous Australian Adolescent Girls and Boys	Focus on body image
McCabe et al.	2005	Media influences on body image and disordered eating among indigenous adolescent Australians	Focus on body image
Soh et al.	2008	Body image disturbance in young North European and East Asian women with and without eating disorders in Australia and in Singapore	Focus on body image
Soh et al.	2009	Nutrition knowledge in young women with eating disorders in Australia and Singapore: A pilot study	Focus on nutrition knowledge
Gates et al.	2014	Body weight perceptions and eating-related weight control behaviors of on-reserve First Nations youth from Ontario, Canada	Focus on body image
Brockhoff et al.	2016	Cultural differences in body dissatisfaction: Japanese adolescents compared with adolescents from China, Malaysia, Australia, Tonga, and Fiji	Focus on body image
Slewa-Younan et al.	2017	The mental health and help-seeking behaviour of resettled Afghan refugees in Australia	Focus on PTSD and depression
Egolf et al.	2019	Cross-cultural validation of the short version of the Food Disgust Scale in ten countries	Focus on food disgust
Elia et al.	2020	Weight misperception and psychological symptoms from adolescence to young adulthood: longitudinal study of an ethnically diverse UK cohort	Focus on weight misperception
Caruso et al.	2022	"Devi Mangiare!" [You have to eat!]: Experiences of disordered eating among Italian-Australian women	Unclear measure of disordered eating
Mensah et al.	2022	Determinants of eating behaviour in Black, Asian and Minority Ethnic (BAME) university students when living at and away from home: With a focus on the influence of food enculturation and food acculturation	Focus on eating patterns and behaviours
Svatko et al.	2022	Disordered Eating and Sexual Concerns in Chinese and Euro-Caucasian Undergraduate Women	Focus on sexual concerns
Aguiar et al.	2023	Understanding the dynamics emerging from the interplay among poor mental wellbeing, energy balance-related behaviors, and obesity prevalence in adolescents: A simulation-based study	Focus on obesity
Badrkhahan et al.	2023	The prevalence and predictors of geriatric giants in community-dwelling older adults: a cross-sectional study from the Middle East	Focus on chronic disabilities
Park et al.	2023	Participant Experiences in Student Recovery Programs in Canada: An Interpretative Phenomenological Analysis	Focus on substance use
Rassy et al.	2023	Association of Healthy Lifestyle Factors and Obesity-Related Diseases in Adults in the UK	Focus on obesity
Schmiedel et al.	2023	The New Zealand eating behavior questionnaire - Validation study for a novel assessment tool to describe actionable eating behavior traits	Focus on eating behaviour traits (emotional eating, reduced satiety and reduced satiation)
Whitfield et al.	2023	Risk factors of persistent adolescent thinness: findings from the UK Millennium Cohort Study	Focus on thinness
Wolff et al.	2023	Psychosocial and neurocognitive correlates of suicidal thoughts and behaviours amongst siblings of persons with and without neurodevelopmental conditions	Focus on suicidial thoughts and behavious

## Sheet: Limited Outcome Measure
First Author	Year of Publication	Title	Reason for Exclusion
Davies et al.	2023	Risk and protective factors for new-onset binge eating, low weight, and self-harm symptoms in >35,000 individuals in the UK during the COVID-19 pandemic	Binge eating assessed with a screening item. No validated measure.
Kumari	2004	South Asian women in Britain: their mental health needs and views of services	No validated measure of disordered eating. Unclear how eating disorders were defined.
